# Supplementary material for: A broadly applicable COI primer pair and an efficient single‐tube amplicon library preparation protocol for metabarcoding
Source: Ecol Evol. 2018 Dec 11;8(24):12335–50. doi: 10.1002/ece3.4520 (PMC6308894; doi:10.1002/ece3.4520)
Supplement: Supplementary file 1 [file ECE3-8-12335-s001.xlsx]

## Sheet: sup.data
Sample Code	Phylum	Class	Order	Family	Genus	Species ID	Pool	Concentration category (ng/ul)	Replicate 1	Replicate 2	Replicate 3
Acari 07	Arthropoda	Arachnida	Acari	Acari	Acari	Acari sp	Pool1	<0.5	0	0	0
Aran 01	Arthropoda	Arachnida	Araneae	Araneidae	Araneus	Araneus sp	Pool1	>0.5	0	0	0
Z014	Arthropoda	Arachnida	Araneae	Linyphiidae	Meioneta	Meioneta rurestris	Pool1	<0.5	4	2	0
Z066	Arthropoda	Arachnida	Araneae	Linyphiidae	Porrhomma	Porrhomma microphthalmum	Pool1	<0.5	0	0	0
Arc-leo	Arthropoda	Arachnida	Araneae	Lycosidae	Arctosa	Arctosa leopardus	Pool1	<0.5	0	0	0
Z121	Arthropoda	Arachnida	Araneae	Lycosidae	Trochosa	Trochosa ruricola	Pool1	>0.5	5	0	0
Met-seg	Arthropoda	Arachnida	Araneae	Tetragnathidae	Metellina	Metellina segmentata	Pool1	<0.5	0	0	0
S4W-625	Arthropoda	Arachnida	Araneae	Theridiidae	Theridion	Theridion impressum	Pool1	<0.5	0	0	0
Pla-sca	Arthropoda	Arachnida	Sarcoptiformes	Liodiidae	Platyloides	Platyloides scaliger	Pool1	<0.5	0	0	0
Daph pul 1	Arthropoda	Branchiopoda	Diplostraca	Daphniiadae	Daphnia	Daphnia pulex	Pool1	>0.5	4	14	4
Chilop	Arthropoda	Chilopoda	Chilopoda	Chilopoda	Chilopoda	Chilopoda sp	Pool1	<0.5	0	0	0
Diplo 06	Arthropoda	Diplopoda	Diplopoda	Diplopoda	Diplopoda	Diplopoda sp	Pool1	>0.5	0	0	0
E.n._113	Arthropoda	Diplopoda	Julida	Julidae	Enantiulus	Enantiulus nanus	Pool1	<0.5	0	0	0
Diplo 07	Arthropoda	Diplopoda	Julida	Julidae	Julidae	Julidae	Pool1	>0.5	0	0	0
Curc 06	Arthropoda	Insecta	Coleoptera	Brentidae	Apion	Apion sp.	Pool1	<0.5	0	3	0
Can-liv	Arthropoda	Insecta	Coleoptera	Cantharidae	Cantharis	Cantharis livida	Pool1	<0.5	0	0	0
S4H-538	Arthropoda	Insecta	Coleoptera	Carabidae	Acupalpus	Acupalpus parvulus	Pool1	<0.5	0	0	0
Anis 01	Arthropoda	Insecta	Coleoptera	Carabidae	Anisodactylus	Anisodactylus binotatus	Pool1	>0.5	46	36	7
92	Arthropoda	Insecta	Coleoptera	Carabidae	Calathus	Calathus melanocephalus	Pool1	<0.5	0	0	0
Car-gra 97	Arthropoda	Insecta	Coleoptera	Carabidae	Carabus	Carabus granulatus	Pool1	<0.5	4	0	0
Z096	Arthropoda	Insecta	Coleoptera	Carabidae	Pterostichus	Pterostichus melanarius	Pool1	>0.5	122	214	91
Z037	Arthropoda	Insecta	Coleoptera	Carabidae	Trechus	Trechus quadristriatus	Pool1	>0.5	7	5	3
Oulema.melan	Arthropoda	Insecta	Coleoptera	Chrysomelidae	Oulema	Oulema melanopus	Pool1	<0.5	0	0	0
LB 3	Arthropoda	Insecta	Coleoptera	Coccinellidae	Harmonia	Harmonia axyridis	Pool1	<0.5	306	218	156
Curc 07	Arthropoda	Insecta	Coleoptera	Curculionidae	Curculionidae	Curculionidae	Pool1	<0.5	6	9	3
Scol 01	Arthropoda	Insecta	Coleoptera	Curculionidae	Tomicus	Tomicus destruens	Pool1	>0.5	2190	2526	2370
Hemic2	Arthropoda	Insecta	Coleoptera	Elateridae	Hemicrepidius	Hemicrepidius niger	Pool1	<0.5	8	8	3
Scar 02	Arthropoda	Insecta	Coleoptera	Nitidulidae	Cyllodes	Cyllodes sp.	Pool1	<0.5	0	0	0
Mel-mel	Arthropoda	Insecta	Coleoptera	Scarabaeidae	Melolontha	Melolontha melolontha	Pool1	<0.5	0	0	2
Lat-ful 48	Arthropoda	Insecta	Coleoptera	Staphylinidae	Lathrobium	Lathrobium fulvipenne	Pool1	<0.5	2	2	4
Tac-obt02	Arthropoda	Insecta	Coleoptera	Staphylinidae	Tachyporus	Tachyporus chrysomelinus	Pool1	<0.5	0	0	4
Iso ang 10	Arthropoda	Insecta	Collembola	Isotomidae	Isotoma	Isotoma anglicana	Pool1	<0.5	0	0	2
Lir hui 1	Arthropoda	Insecta	Diptera	Agromyzidae	Liriomyza	Liriomyza huidobrensis	Pool1	>0.5	2	3	2
Dip 11	Arthropoda	Insecta	Diptera	Bibionidae	Bibionidae	Bibionidae	Pool1	<0.5	0	0	0
Ceci H1	Arthropoda	Insecta	Diptera	Cecidomyiidae	Cecidomyiidae	Cecidomyiidae	Pool1	<0.5	792	640	362
Chlore T1	Arthropoda	Insecta	Diptera	Chloropidae	Chloropidae	Chloropidae	Pool1	>0.5	0	0	0
Dros-suz N1	Arthropoda	Insecta	Diptera	Drosophilidae	Drosophila	Drosophila suzukii	Pool1	>0.5	1548	1296	838
Lonch P1	Arthropoda	Insecta	Diptera	Lonchaeidae	Lonchaeidae	Lonchaeidae	Pool1	>0.5	0	2	0
Musc H2	Arthropoda	Insecta	Diptera	Muscidae	Muscidae	Muscidae	Pool1	>0.5	12	36	19
Phori T1	Arthropoda	Insecta	Diptera	Phoridae	Phoridae	Phoridae	Pool1	<0.5	174	54	21
Z322	Arthropoda	Insecta	Diptera	Rhagionidae	Rhagionidae	Rhagionidae	Pool1	>0.5	1954	2364	2252
Sphar T1	Arthropoda	Insecta	Diptera	Sphaeroceridae	Sphaeroceridae	Sphaeroceridae	Pool1	<0.5	0	0	0
Epi-bal02	Arthropoda	Insecta	Diptera	Syrphidae	Episyrphus	Episyrphus balteatus	Pool1	>0.5	0	0	0
Sph-sp01	Arthropoda	Insecta	Diptera	Syrphidae	Sphaerophoria	Sphaerophoria sp.	Pool1	>0.5	56	66	70
Teph H1	Arthropoda	Insecta	Diptera	Tephritidae	Tephritidae	Tephritidae	Pool1	>0.5	964	1102	922
Trich H1	Arthropoda	Insecta	Diptera	Trichoceridae	Trichoceridae	Trichoceridae	Pool1	>0.5	0	0	0
Clo dip 1	Arthropoda	Insecta	Ephemeroptera	Baetidae	Cloeon	Cloeon dipterum	Pool1	<0.5	12	6	4
Z233.1	Arthropoda	Insecta	Heteroptera	Miridae	Lygus	Lygus sp.	Pool1	>0.5	104	88	78
Aph 01	Arthropoda	Insecta	Homoptera	Aphididae	Aphididae	Aphididae	Pool1	>0.5	2	0	0
Homo H1	Arthropoda	Insecta	Homoptera	Aphididae	Cinara	Cinara cf. cembrae	Pool1	>0.5	34	24	52
Z212	Arthropoda	Insecta	Homoptera	Aphididae	Sitobion	Sitobion avenae	Pool1	>0.5	2	3	0
Aph abd 696	Arthropoda	Insecta	Hymenoptera	Aphelinidae	Aphelinus	Aphelinus abdominalis	Pool1	<0.5	0	3	0
Hym sp. B2	Arthropoda	Insecta	Hymenoptera	Apidae	Bombus	Bombus pascuorum	Pool1	<0.5	0	0	0
Aph erv 107	Arthropoda	Insecta	Hymenoptera	Braconidae	Aphidius	Aphidius ervi	Pool1	>0.5	43	54	52
Mic med AE1	Arthropoda	Insecta	Hymenoptera	Braconidae	Microplitis	Microplitis mediator	Pool1	>0.5	8	0	4
Mon-cre 454	Arthropoda	Insecta	Hymenoptera	Braconidae	Monoctonus	Monoctonus crepidis	Pool1	>0.5	4	0	2
Pha vill 493	Arthropoda	Insecta	Hymenoptera	Charipidae	Phaenoglyphis	Phaenoglyphis villosa	Pool1	<0.5	0	0	0
Ameise 1	Arthropoda	Insecta	Hymenoptera	Formicidae	Lasius	Lasius brunneus	Pool1	<0.5	118	124	86
Hym sp FM3	Arthropoda	Insecta	Hymenoptera	Ichneumonidae	Aritranis	Aritranis director	Pool1	<0.5	4	7	2
Meg wil FM1	Arthropoda	Insecta	Hymenoptera	Megachilidae	Megachile	Megachile willughbiella	Pool1	<0.5	0	0	0
Den car 354	Arthropoda	Insecta	Hymenoptera	Megaspilidae	Dendrocerus	Dendrocerus carpenteri	Pool1	<0.5	0	0	0
Pac-aph 464	Arthropoda	Insecta	Hymenoptera	Pteromalidae	Pachyneuron	Pachyneuron aphidis	Pool1	>0.5	7	14	2
Tut abs 1	Arthropoda	Insecta	Lepidoptera	Gelechiidae	Tuta	Tuta absoluta	Pool1	>0.5	332	336	308
Nym 1 A	Arthropoda	Insecta	Lepidoptera	Nymphalidae	Nymphalinae	Nymphalinae	Pool1	>0.5	5822	5894	6128
Plut xyl	Arthropoda	Insecta	Lepidoptera	Plutellidae	Plutella	Plutella xylostella	Pool1	>0.5	100	92	120
1 Ged	Arthropoda	Insecta	Odonata	Coenoagrionidae	Enallagma	Enallagma cyathigerum	Pool1	<0.5	60	68	44
Pho-gri	Arthropoda	Insecta	Orthoptera	Acrididae	Pholidoptera	Pholidoptera griseoaptera	Pool1	>0.5	0	0	0
Feldgrille	Arthropoda	Insecta	Orthoptera	Gryllidae	Gryllidae	Gryllidae	Pool1	<0.5	2	2	0
Pleco L2	Arthropoda	Insecta	Plecoptera	Leuctridae	Leuctra	Leuctra inermis	Pool1	>0.5	14	9	4
Raph 01	Arthropoda	Insecta	Raphidioptera	Raphidiidae	Raphidia	Raphidia sp.	Pool1	<0.5	0	0	0
thrips7	Arthropoda	Insecta	Thysanoptera	Tripidae	Parthenothrips	Parthenothrips sp.	Pool1	<0.5	0	0	0
Dru dis L1	Arthropoda	Insecta	Trichoptera	Limnephilidae	Drusus	Drusus discolor	Pool1	<0.5	0	0	0
Per flu 20	Chordata	Actinopterygii	Perciformes	Percidae	Perca	Perca fluviatilis	Pool1	>0.5	236	232	128
Buf buf 1	Chordata	Amphibia	Anura	Bufonidae	Bufo	Bufo bufo	Pool1	>0.5	202	164	154
Molch 1	Chordata	Amphibia	Caudata	Salamandridae	Ichthyosaura	Ichthyosaura alpestris	Pool1	>0.5	34	34	18
Pute 1	Chordata	Aves	Galliformes	Phasianidae	Meleagris	Meleagris gallopavo domestica	Pool1	>0.5	330	336	278
Pip-pip	Chordata	Mammalia	Chiroptera	Vespertilionidae	Pipistrellus	Pipistrellus pipistrellus	Pool1	>0.5	310	274	186
Maus 1	Chordata	Mammalia	Rodentia	Muridae	Muridae	Muridae	Pool1	>0.5	0	0	0
HM01	Lophotrochozoa	Clithelata	Arhynchobdellida	Hirudinidae	Hirudo	Hirudo medicinalis	Pool1	>0.5	0	0	2
1418WBT8	Lophotrochozoa	Oligochaeta	Haplotaxida	Lumbricidae	Lumbricus	Lumbricus rubellus	Pool1	>0.5	598	660	460
1904 USA	Lophotrochozoa	Oligochaeta	Haplotaxida	Megascolecidae	Amynthas	Amynthas agrestis	Pool1	>0.5	26	24	5
Ari 01	Mollusca	Gastropoda	Eupulmonata	Arionidae	Arion	Arion Lusitanicus	Pool1	>0.5	0	2	6
Cep-sp.	Nematoda	Chromadorea	Rhabditida	Cephalobidae	Cephalobus	Cephalobus sp.	Pool1	<0.5	0	0	0
Aph-oides	Nematoda	Chromadorea	Tylenchida	Aphelenchoididae	Aphelenchoides	Aphelenchoides sp.	Pool1	<0.5	0	0	0
Z016	Arthropoda	Arachnida	Araneae	Linyphiidae	Oedothorax	Oedothorax apicatus	Pool2	>0.5	34	23	44
S4W-631	Arthropoda	Arachnida	Araneae	Linyphiidae	Tenuiphanthes	Tenuiphanthes tenuis	Pool2	<0.5	0	0	0
S2H-80	Arthropoda	Arachnida	Araneae	Lycosidae	Alopecosa	Alopecosa cuneata	Pool2	<0.5	0	0	0
Pha-op	Arthropoda	Arachnida	Araneae	Phalangidae	Phalangium	Phalangium oplilio	Pool2	<0.5	0	0	0
Salt 01	Arthropoda	Arachnida	Araneae	Salticidae	Salticidae	Salticidae sp	Pool2	<0.5	4	2	7
Thom 01	Arthropoda	Arachnida	Araneae	Thomasidae	Misumena	Misumena vatia	Pool2	<0.5	0	0	0
Oli-tri	Arthropoda	Arachnida	Opilones	Phalangiidae	Oligolophus	Oligolophus tridens	Pool2	<0.5	0	0	0
Tromb 02	Arthropoda	Arachnida	Trombiculiiformes	Trombiculidae	Trombiculidae	Trombiculidae	Pool2	<0.5	0	0	0
Chilo A	Arthropoda	Chilopoda	Chilopoda	Chilopoda	Chilopoda	Chilopoda sp	Pool2	<0.5	126	192	200
Alex-Glo.hex_100	Arthropoda	Diplopoda	Glomerida	Glomeridae	Glomeris	Glomeris hexasticha	Pool2	<0.5	0	0	0
E.n._60	Arthropoda	Diplopoda	Julida	Julidae	Leptoiulus	Leptoiulus sp.1	Pool2	<0.5	6	10	8
Oma.sab._47a	Arthropoda	Diplopoda	Julida	Julidae	Ommatoiulus	Ommatoiulus sabulosus	Pool2	<0.5	6	14	12
Polydesm._69	Arthropoda	Diplopoda	Polydesmida	Polydesmidae	Polydesmidea	Polydesmidea	Pool2	>0.5	0	0	0
S4W-688	Arthropoda	Insecta	Coleoptera	Bruchidae	Bruchidae	Bruchidae	Pool2	<0.5	0	0	0
Rha-ful	Arthropoda	Insecta	Coleoptera	Cantharidae	Rhagonycha	Rhagonycha fulva	Pool2	<0.5	0	0	0
Z116	Arthropoda	Insecta	Coleoptera	Carabidae	Bembidion	Bembidion lampros	Pool2	>0.5	224	270	310
Z183	Arthropoda	Insecta	Coleoptera	Carabidae	Clivina	Clivina fossor	Pool2	<0.5	0	0	0
Z026	Arthropoda	Insecta	Coleoptera	Carabidae	Harpalus	Harpalus rufipes	Pool2	>0.5	15	18	36
Lor-pil 5	Arthropoda	Insecta	Coleoptera	Carabidae	Loricera	Loricera pilicornis	Pool2	<0.5	0	0	0
Noth 01	Arthropoda	Insecta	Coleoptera	Carabidae	Notiophilus	Notiophilus biguttatus	Pool2	>0.5	0	2	0
Syn-viv 4	Arthropoda	Insecta	Coleoptera	Carabidae	Synuchus	Synuchus vivalis	Pool2	<0.5	0	0	0
Lep-dec	Arthropoda	Insecta	Coleoptera	Chrysomelidae	Leptinotarsa	Leptinotarsa decemlineata	Pool2	<0.5	0	0	2
Z936.2	Arthropoda	Insecta	Coleoptera	Chrysomelidae	Phyllotreta	Phyllotreta vittula	Pool2	<0.5	0	7	2
Ada-bip01	Arthropoda	Insecta	Coleoptera	Coccinellidae	Adalia	Adalia bipunctata	Pool2	>0.5	0	0	0
C- 72 Ged	Arthropoda	Insecta	Coleoptera	Coccinellidae	Coccinella	Coccinella septempunctata	Pool2	>0.5	0	3	7
Scol 02	Arthropoda	Insecta	Coleoptera	Curculionidae	Pityogenes	Pityogenes chalcographus	Pool2	>0.5	0	0	0
Agr.obs17	Arthropoda	Insecta	Coleoptera	Elateridae	Agriotes	Agriotes obscurus	Pool2	>0.5	62	130	58
Geut 01	Arthropoda	Insecta	Coleoptera	Geotrupidae	Geotrupes	Geotrupes stercorosus	Pool2	<0.5	0	0	0
Histe1206	Arthropoda	Insecta	Coleoptera	Histeridae	Histeridae	Histeridae	Pool2	<0.5	0	0	0
Melig 01	Arthropoda	Insecta	Coleoptera	Nitidulidae	Meligethes	Meligethes sp.	Pool2	<0.5	0	0	0
Apho 01	Arthropoda	Insecta	Coleoptera	Scarabaeidae	Aphodius	Aphodius sp.	Pool2	<0.5	0	0	0
Phy-hor	Arthropoda	Insecta	Coleoptera	Scarabaeidae	Phyllopertha	Phyllopertha horticola	Pool2	>0.5	0	0	0
Silph-N1	Arthropoda	Insecta	Coleoptera	Silphidae	Silphidae	Silphidae sp	Pool2	>0.5	2	0	0
Ath-gre 51	Arthropoda	Insecta	Coleoptera	Staphylinidae	Atheta	Atheta gregaria	Pool2	<0.5	0	0	0
Xan-tri 54	Arthropoda	Insecta	Coleoptera	Staphylinidae	Xantholinus	Xantholinus tricolor	Pool2	<0.5	4	4	6
Sinella sp. 1	Arthropoda	Insecta	Collembola	Entomobryidae	Sinella	Sinella sp	Pool2	>0.5	6	10	8
Dermap 02	Arthropoda	Insecta	Dermaptera	Dermaptera	Forficula	Forficula sp.	Pool2	<0.5	3	10	10
Anth 2	Arthropoda	Insecta	Diptera	Anthomyiidae	Anthomyiidae	Anthomyiidae	Pool2	>0.5	320	380	358
Calli LM1	Arthropoda	Insecta	Diptera	Calliphoridae	Pollenia	Pollenia amentaria	Pool2	<0.5	0	0	0
Hele H1	Arthropoda	Insecta	Diptera	Cf Heleomyzidae	Heleomyzidae	Heleomyzidae	Pool2	>0.5	3688	3964	4102
Chao sp1	Arthropoda	Insecta	Diptera	Chaoboridae	Chaoboridae	Chaoboridae	Pool2	>0.5	0	0	0
Z294	Arthropoda	Insecta	Diptera	Dolichopodidae	Dolichopodidae	Dolichopodidae	Pool2	>0.5	3788	4198	3758
Empi T2	Arthropoda	Insecta	Diptera	Empididae	Empididae	Empididae	Pool2	>0.5	0	0	0
Myc 1	Arthropoda	Insecta	Diptera	Mycetophilidae	Mycetophilidae	Mycetophilidae	Pool2	>0.5	4	26	7
Scat LM1	Arthropoda	Insecta	Diptera	Scathophagidae	Scathophaga	Scathophaga furcata	Pool2	<0.5	0	0	4
Simu H1	Arthropoda	Insecta	Diptera	Simuliidae	Simuliidae	Simuliidae	Pool2	>0.5	120	202	230
Hel-tri01	Arthropoda	Insecta	Diptera	Syrphidae	Helophilus	Helophilus trivittatus	Pool2	>0.5	2726	2900	2668
Syr-pip01	Arthropoda	Insecta	Diptera	Syrphidae	Syritta	Syritta pipiens	Pool2	>0.5	2	0	0
Tipulidae	Arthropoda	Insecta	Diptera	Tipulidae	Tipulidae	Tipulidae	Pool2	<0.5	0	0	0
Pent 01	Arthropoda	Insecta	Heteroptera	Pentatomidae	Pentatomidae	Pentatomidae	Pool2	<0.5	6	22	25
Acy pis 1	Arthropoda	Insecta	Homoptera	Aphididae	Acyrthosiphon	Acyrthosiphon pisum	Pool2	>0.5	0	0	0
Met-dir17	Arthropoda	Insecta	Homoptera	Aphididae	Metopolophium	Metopolophium dirhodum	Pool2	>0.5	0	0	0
Cot glo	Arthropoda	Insecta	Hymenoptera	Braconidae	Cotesia	Cotesia glomerata	Pool2	>0.5	12	0	0
Lys tes416	Arthropoda	Insecta	Hymenoptera	Braconidae	Lysiphlebus	Lysiphlebus testaceipes	Pool2	>0.5	5	5	6
Pra vol 593	Arthropoda	Insecta	Hymenoptera	Braconidae	Praon	Praon volucre	Pool2	<0.5	0	0	0
Tri-auc 627	Arthropoda	Insecta	Hymenoptera	Braconidae	Trioxys	Trioxys auctus	Pool2	<0.5	0	0	0
All-bre 34	Arthropoda	Insecta	Hymenoptera	Charipidae	Alloxysta	Alloxysta brevis	Pool2	>0.5	0	0	0
Syr-aph 614	Arthropoda	Insecta	Hymenoptera	Encyrtidae	Syrphophagus	Syrphophagus aphidivorus	Pool2	>0.5	0	0	0
Myr-rub	Arthropoda	Insecta	Hymenoptera	Formicidae	Myrmica	Myrmica rubra	Pool2	<0.5	2	5	5
Hali 01	Arthropoda	Insecta	Hymenoptera	Halictidae	Halictus	Halictus sp.	Pool2	>0.5	3	14	3
Cor cla 337	Arthropoda	Insecta	Hymenoptera	Pteromalidae	Coruna	Coruna clavata	Pool2	<0.5	0	0	0
Tent 05	Arthropoda	Insecta	Hymenoptera	Tenthredinidae	Tenthredinidae	Tenthredinidae	Pool2	<0.5	0	4	4
Pol dom FM1	Arthropoda	Insecta	Hymenoptera	Vespidae	Polistes	Polistes dominula	Pool2	<0.5	3	3	5
Andr	Arthropoda	Insecta	Hymenoptera	Andrenidae	Andrena	Andrena sp.	Pool2	<0.5	0	0	0
Lepi H1	Arthropoda	Insecta	Lepidoptera	Zygaenidae	Zygaena	Zygaena sp.	Pool2	>0.5	50	138	53
Chr-car04	Arthropoda	Insecta	Neuroptera	Chrysopidae	Chrysoperla	Chrysoperla carnea	Pool2	>0.5	14	5	2
57	Arthropoda	Insecta	Odonata	Coenoagrionidae	Coenoagrionidae	Coenoagrionidae	Pool2	>0.5	486	502	432
Gryl 02	Arthropoda	Insecta	Orthoptera	Gryllidae	Gryllidae	Gryllidae	Pool2	>0.5	0	0	0
Z230.1	Arthropoda	Insecta	Thysanoptera	Tripidae	Frankliniella	Frankliniella cf. tenuicornis	Pool2	<0.5	0	2	0
Tricho L3	Arthropoda	Insecta	Trichoptera	Rhyacophilidae	Rhyacophila	Rhyacophila dorsalis	Pool2	>0.5	0	2	0
Arma	Arthropoda	Malacostraca	Isopoda	Armadillidiidae	Armadillidiidae	Armadillidiidae	Pool2	<0.5	0	0	0
Rut rut 33	Chordata	Actinopterygii	Cypriniformes	Cyprinidae	Rutilus	Rutilus rutilus	Pool2	<0.5	0	0	0
Otio	Chordata	Actinopterygii	Salmoniformes	Salmonidae	Oncorhynchus	Oncorhynchus mykiss	Pool2	<0.5	0	0	0
Knobl Kr 1	Chordata	Amphibia	Anura	Pelobatidae	Pelobates	Pelobates fuscus	Pool2	>0.5	0	0	0
Krahe RE2	Chordata	Aves	Passeriformes	Corvidae	Corvus	Corvus corone	Pool2	>0.5	0	0	3
Myo-nat	Chordata	Mammalia	Chiroptera	Vespertilionidae	Myotis	Myotis nattereri	Pool2	>0.5	114	200	127
Spitzmaus 4	Chordata	Mammalia	Eulipotyphla	Soricidae	Soricidae	Soricidae	Pool2	>0.5	0	0	0
Aporrectodea 0203	Lophotrochozoa	Oligochaeta	Haplotaxida	Lumbricidae	Aporrectodea	Aporrectodea caliginosa	Pool2	>0.5	88	190	264
1723	Lophotrochozoa	Oligochaeta	Haplotaxida	Lumbricidae	Octolasion	Octolasion lacteum	Pool2	>0.5	48	106	134
Arion hort	Mollusca	Gastropoda	Eupulmonata	Arionidae	Arion	Arion hortensis	Pool2	>0.5	9	5	0
Acr-but	Nematoda	Chromadorea	Rhabditida	Cephalobidae	Acrobeloides	Acrobeloides butschlii	Pool2	<0.5	22	8	8
Osc-sp.	Nematoda	Chromadorea	Rhabditida	Rhabditidae	Oscheius	Oscheius sp.	Pool2	<0.5	22	8	8
Pra-pen	Nematoda	Chromadorea	Tylenchida	Pratylenchidae	Pratylenchus	Pratylenchus penetrans	Pool2	<0.5	0	0	0
Acc-cer	Arthropoda	Arachnida	Araneae	Araneidae	Aculepeira	Aculepeira ceropegia	Pool3	>0.5	0	0	0
Z059	Arthropoda	Arachnida	Araneae	Linyphiidae	Bathyphanthes	Bathyphanthes gracilis	Pool3	<0.5	0	0	0
S2H-25	Arthropoda	Arachnida	Araneae	Linyphiidae	Erigone	Erigone atra	Pool3	<0.5	0	0	0
Deg 01	Arthropoda	Arachnida	Araneae	Lycosidae	Degenaria	Degenaria sp	Pool3	<0.5	0	0	0
Z077	Arthropoda	Arachnida	Araneae	Lycosidae	Pardosa	Pardosa agrestis	Pool3	>0.5	0	0	0
Philo	Arthropoda	Arachnida	Araneae	Philodromidae	Philodromus	Philodromus	Pool3	<0.5	6	0	11
Pho-pha	Arthropoda	Arachnida	Araneae	Pholcidae	Pholcus	Pholcus phalangoides	Pool3	<0.5	0	0	0
Z081	Arthropoda	Arachnida	Araneae	Tetragnathidae	Pachygnatha	Pachygnatha degeeri	Pool3	>0.5	0	0	0
Mitopus M1	Arthropoda	Arachnida	Opilones	Phalangiidae	Mitopus	Mitopus sp.	Pool3	>0.5	0	0	0
Ori 01	Arthropoda	Arachnida	Oribatidiformes	Oribatidae	Oribatidae	Oribatidae	Pool3	<0.5	0	0	0
Chilo D	Arthropoda	Chilopoda	Geophilomorpha	Geophilidae	Chilopoda	Chilopoda sp	Pool3	>0.5	159	224	420
Litho	Arthropoda	Chilopoda	Lithobiomorpha	Lithobiidae	Lithobius	Lithobius sp.	Pool3	>0.5	10	20	22
Cyl.mei._4	Arthropoda	Diplopoda	Julida	Julidae	Cylindroiulus	Cylindroiulus meinerti	Pool3	>0.5	0	0	0
Leptoi._66	Arthropoda	Diplopoda	Julida	Julidae	Ophyiulus	Ophyiulus nigrofuscus	Pool3	<0.5	0	3	0
Cantha 1	Arthropoda	Insecta	Coleoptera	Cantharidae	Cantharidae	Cantharidae	Pool3	<0.5	0	0	0
Ago-mul 95	Arthropoda	Insecta	Coleoptera	Carabidae	Agonum	Agonum mulleri	Pool3	>0.5	0	0	0
Ama-sim 70	Arthropoda	Insecta	Coleoptera	Carabidae	Amara	Amara similata	Pool3	<0.5	0	0	0
Asa-fla 78	Arthropoda	Insecta	Coleoptera	Carabidae	Asaphidion	Asaphidion flavipes	Pool3	<0.5	0	0	0
Neb-bre 72	Arthropoda	Insecta	Coleoptera	Carabidae	Nebria	Nebria brevicolllis	Pool3	<0.5	0	0	0
Pat-atr 80	Arthropoda	Insecta	Coleoptera	Carabidae	Patrobus	Patrobus atrorufus	Pool3	<0.5	0	0	0
Z048	Arthropoda	Insecta	Coleoptera	Carabidae	Poecilus	Poecilus cupreus	Pool3	>0.5	32	62	62
Dia02	Arthropoda	Insecta	Coleoptera	Chrysomelidae	Diabrotica	Diabrotica virgifera virgifera	Pool3	<0.5	0	0	0
Z945.1	Arthropoda	Insecta	Coleoptera	Chrysomelidae	Psylliodes	Psylliodes sp?	Pool3	<0.5	0	0	0
Cleri 01	Arthropoda	Insecta	Coleoptera	Cleridae	Thanasimus	Thanasimus sp	Pool3	>0.5	110	161	192
LBa2	Arthropoda	Insecta	Coleoptera	Coccinellidae	Exochomus	Exochomus quadripustulatus	Pool3	>0.5	13	23	20
Pro-qua03	Arthropoda	Insecta	Coleoptera	Coccinellidae	Propylea	Propylea quatuordecimpunctata	Pool3	<0.5	0	0	0
Scol 03	Arthropoda	Insecta	Coleoptera	Curculionidae	Ips	Ips typographus	Pool3	>0.5	126	139	258
Curc 02	Arthropoda	Insecta	Coleoptera	Curculionidae	Sitona	Sitona sp.	Pool3	<0.5	0	0	0
S4W-513	Arthropoda	Insecta	Coleoptera	Latridiidae	Latridiidae	Latridiidae	Pool3	<0.5	4	4	3
Mel 01	Arthropoda	Insecta	Coleoptera	Meloidae	Meloe	Meloe sp.	Pool3	<0.5	0	0	0
Scar 06	Arthropoda	Insecta	Coleoptera	Scarabaeidae	Scarabaeidae	Scarabaeidae	Pool3	>0.5	20	13	14
Nicro	Arthropoda	Insecta	Coleoptera	Silphidae	Nicrophorus	Nicrophorus sp.	Pool3	<0.5	0	0	0
Phi-fus 60	Arthropoda	Insecta	Coleoptera	Staphylinidae	Philonthus	Philonthus fuscipennis=cognatus?	Pool3	<0.5	19	36	27
Ste-cla 49	Arthropoda	Insecta	Coleoptera	Staphylinidae	Stenus	Stenus clavicornis	Pool3	<0.5	0	0	0
Tac-ruf 57	Arthropoda	Insecta	Coleoptera	Staphylinidae	Tachinus	Tachinus rufipes	Pool3	<0.5	0	0	0
Smit 4	Arthropoda	Insecta	Collembola	Sminthuridae	Sminthuridae	Sminthuridae	Pool3	<0.5	0	0	0
Blepha L1	Arthropoda	Insecta	Diptera	Blephariceridae	Liponeura	Liponeura cinerascens	Pool3	>0.5	0	0	0
Calli sp GB1	Arthropoda	Insecta	Diptera	Calliphoridae	Calliphora	Calliphora vicina	Pool3	<0.5	2	4	6
Ther H1	Arthropoda	Insecta	Diptera	Cf Therevidae	Therevidae	Therevidae	Pool3	>0.5	0	0	0
Chiro sp L1	Arthropoda	Insecta	Diptera	Chironomidae	Chironomidae	Chironomidae	Pool3	>0.5	1866	2122	3448
Dixi H1	Arthropoda	Insecta	Diptera	Dixidae	Dixidae	Dixidae	Pool3	>0.5	0	0	0
Psil H1	Arthropoda	Insecta	Diptera	Psilidae	Psilidae	Psilidae	Pool3	>0.5	30	78	70
Scia 1	Arthropoda	Insecta	Diptera	Sciaridae	Sciaridae	Sciaridae	Pool3	<0.5	0	0	0
Eri-ten01	Arthropoda	Insecta	Diptera	Syrphidae	Eristalis	Eristalis tenax	Pool3	>0.5	0	0	0
Ser-sil01	Arthropoda	Insecta	Diptera	Syrphidae	Sericomyia	Sericomyia silentis	Pool3	>0.5	28	38	46
Taba T1	Arthropoda	Insecta	Diptera	Tabanidae	Tabanidae	Tabanidae	Pool3	>0.5	134	207	286
Cer-api	Arthropoda	Insecta	Diptera	Tephritidae	Ceratitis	Ceratitis capitata	Pool3	>0.5	4	10	28
11	Arthropoda	Insecta	Heteroptera	Scutelleridae	Eurygaster	Eurygaster sp.	Pool3	<0.5	0	0	0
Z994	Arthropoda	Insecta	Homoptera	Aphididae	Rhopalosiphum	Rhopalosiphum padi	Pool3	<0.5	0	0	0
Cic 03	Arthropoda	Insecta	Homoptera	Cicadelidae	Eupteryx	Eupteryx sp.	Pool3	>0.5	47	166	49
Lep-occ	Arthropoda	Insecta	Homoptera	Coreidae	Leptoglossus	Leptoglossus occidentalis	Pool3	<0.5	0	0	0
Api mel K1	Arthropoda	Insecta	Hymenoptera	Apidae	Apis	Apis mellifera	Pool3	>0.5	46	62	126
Apoi 01_B	Arthropoda	Insecta	Hymenoptera	Apidae	Apoidea	Apoidea	Pool3	<0.5	2	0	0
Bom-ter	Arthropoda	Insecta	Hymenoptera	Apidae	Bombus	Bombus terrestris	Pool3	<0.5	0	2	2
Bin-ang-331	Arthropoda	Insecta	Hymenoptera	Braconidae	Binodoxys	Binodoxys angelicae	Pool3	>0.5	2	2	0
Dia-rap-378	Arthropoda	Insecta	Hymenoptera	Braconidae	Diaeretiella	Diaeretiella rapae	Pool3	<0.5	2	0	0
Eph pla 426	Arthropoda	Insecta	Hymenoptera	Braconidae	Ephedrus	Ephedrus plagiator	Pool3	>0.5	2	0	0
Las-nig	Arthropoda	Insecta	Hymenoptera	Formicidae	Lasius	Lasius niger	Pool3	<0.5	0	0	0
Form B2	Arthropoda	Insecta	Hymenoptera	Formicidae	Tetramorium	Tetramorium caespitum	Pool3	<0.5	2	0	2
Asa vul 318	Arthropoda	Insecta	Hymenoptera	Pteromalidae	Asaphes	Asaphes vulgaris	Pool3	<0.5	0	0	0
Tent 06	Arthropoda	Insecta	Hymenoptera	Tenthredinidae	Tenthredinidae	Tenthredinidae	Pool3	>0.5	6	10	3
Tri sp	Arthropoda	Insecta	Hymenoptera	Trichogrammatidae	Trichogramma	Trichogramma	Pool3	>0.5	7	0	4
Lasio	Arthropoda	Insecta	Hymenoptera	Halictidae	Lasioglossum	Lasioglossum sp.	Pool3	<0.5	0	0	0
Ost nub AE1	Arthropoda	Insecta	Lepidoptera	Crambidae	Ostrinia	Ostrinia nubilalis	Pool3	>0.5	23	25	44
Aut gam	Arthropoda	Insecta	Lepidoptera	Noctuidae	Autographa	Autographa gamma	Pool3	>0.5	0	0	0
Pier rap AE2	Arthropoda	Insecta	Lepidoptera	Pieridae	Pieris	Pieris rapae	Pool3	>0.5	18	34	60
Libelle 1	Arthropoda	Insecta	Odonata	Coenoagrionidae	Coenagrion	Coenagrion sp.	Pool3	>0.5	0	0	0
6 Ged	Arthropoda	Insecta	Odonata	Coenoagrionidae	Ischnura	Ischnura ellegans	Pool3	>0.5	585	1171	1304
Orth 02	Arthropoda	Insecta	Orthoptera	Acrididae	Chorthippus	Chorthippus brunneus	Pool3	>0.5	1070	1658	1970
Cere sp01	Arthropoda	Insecta	Orthoptera	Orthoptera	Orthoptera	Orthoptera	Pool3	>0.5	1070	1658	1970
Aeo-fas 3	Arthropoda	Insecta	Thysanoptera	Aeolothripidae	Aeolothrips	Aeolothrips fasciatus	Pool3	<0.5	0	0	0
Lim-den 2	Arthropoda	Insecta	Thysanoptera	Tripidae	Limothrips	Limothrips denticornis	Pool3	<0.5	0	0	0
ASA 1	Arthropoda	Malacostraca	Decapoda	Astacidae	Astacus	Astacus astacus	Pool3	<0.5	24	21	12
Isop 03	Arthropoda	Malacostraca	Isopoda	Isopoda	Isopoda	Isopoda	Pool3	>0.5	0	0	0
Onc myk 5	Chordata	Actinopterygii	Salmoniformes	Salmonidae	Oncorhynchus	Oncorhynchus mykiss	Pool3	>0.5	150	229	330
Ran tem 1	Chordata	Amphibia	Anura	Ranidae	Rana	Rana temporaria	Pool3	>0.5	37	27	18
He1	Chordata	Aves	Galliformes	Phasianidae	Gallus	Gallus domesticus	Pool3	>0.5	0	13	6
Amsel 1a	Chordata	Aves	Passeriformes	Turdidae	Turdus	Turdus merula	Pool3	>0.5	1009	1507	1948
Nyc-lei	Chordata	Mammalia	Chiroptera	Vespertilionidae	Nyctalus	Nyctalus leisleri	Pool3	>0.5	12	24	50
Nat nat2	Chordata	Reptilia	Squamata	Colubridae	Natrix	Natrix natrix	Pool3	>0.5	0	0	0
Enchy 2	Lophotrochozoa	Oligochaeta	Haplotaxida	Enchytraeidae	Enchytraeidae	Enchytraeidae	Pool3	>0.5	0	0	0
1007 Rus	Lophotrochozoa	Oligochaeta	Haplotaxida	Lumbricidae	Dendrobaena	Dendrobaena octaedra	Pool3	>0.5	0	7	0
Cep 01	Mollusca	Gastropoda	Eupulmonata	Helicidae	Cepaea	Cepaea hortensis	Pool3	>0.5	174	343	390
C.eleg	Nematoda	Chromadorea	Rhabditida	Rhabditidae	Caenorhabditis	Caenorhabditis elegans	Pool3	<0.5	0	0	2
Aph-chus	Nematoda	Chromadorea	Tylenchida	Aphelenchidae	Aphelenchus	Aphelenchus sp.	Pool3	<0.5	0	0	2
